# Supplementary material for: Implementation of hybrid optimized battery controller and advanced power management control strategy in a renewable energy integrated DC microgrid
Source: PLoS One. 2023 Jun 13;18(6):e0287136. doi: 10.1371/journal.pone.0287136 (PMC10263347; doi:10.1371/journal.pone.0287136)
Supplement: S1 File — (ZIP) [file pone.0287136.s001.zip]

Archive with 4 entries (4 files):
- Codes_data/Acceleration.m
- Codes_data/ASO.m
- Codes_data/LJPotential.m
- Codes_data/Main.m
