# Supplementary material for: Implementation of hybrid optimized battery controller and advanced power management control strategy in a renewable energy integrated DC microgrid
Source: PLoS One. 2023 Jun 13;18(6):e0287136. doi: 10.1371/journal.pone.0287136 (PMC10263347; doi:10.1371/journal.pone.0287136)
Supplement: S1 File — (ZIP) [file pone.0287136.s001.zip › Codes_data/LJPotential.m]

%--------------------------------------------------------------------------
% Developed in MATLAB R2011b
% W. Zhao, L. Wang and Z. Zhang, Atom search optimization and its 
% application to solve a hydrogeologic parameter estimation problem, 
% Knowledge-Based Systems,2019,163:283-304, https://doi.org/10.1016/j.knosys.2018.08.030.
%--------------------------------------------------------------------------

function Potential=LJPotential(Atom1,Atom2,Iteration,Max_Iteration,s)
 %Calculate LJ-potential
r=norm(Atom1-Atom2);  
c=(1-(Iteration-1)/Max_Iteration).^3;  
%g0=1.1;
%u=1.24;
rsmin=1.1+0.1*sin(Iteration/Max_Iteration*pi/2);
rsmax=1.24;

if r/s<rsmin
    rs=rsmin;
else
    if  r/s>rsmax
        rs=rsmax;  
    else
        rs=r/s;
    end
end           
 
Potential=c*(12*(-rs)^(-13)-6*(-rs)^(-7)); 
