# Supplementary material for: Implementation of hybrid optimized battery controller and advanced power management control strategy in a renewable energy integrated DC microgrid
Source: PLoS One. 2023 Jun 13;18(6):e0287136. doi: 10.1371/journal.pone.0287136 (PMC10263347; doi:10.1371/journal.pone.0287136)
Supplement: S1 File — (ZIP) [file pone.0287136.s001.zip › Codes_data/Main.m]

clc;
clear ALL;
 
Atom_Num=50;
Max_Iteration=10;
tic
Function_name='F2';
[Low,Up,Dim,fobj] = Get_Functions_details(Function_name);
N_Runs = 3; % Number of Runs

for i=1:N_Runs
[X_Best,Fit_XBest,His_Fit]=ASO(Atom_Num,Max_Iteration,Low,Up,Dim,fobj); % ASO
[cg_curve,gBestScore,gBest]=ASOPSO(Atom_Num,Max_Iteration,Low,Up,Dim,fobj);% ASO PSO
STAT(:,i)=Fit_XBest;
STAT1(:,i)=;
end

Min1=min(STAT(:,:));
Mean1=mean(STAT(:,:)); 
STD1=std(STAT(:,:));

Min2=min(STAT1(:,:));
Mean2=mean(STAT1(:,:)); 
STD2=std(STAT1(:,:)); 


display(['The best fitness is: ', num2str(Fit_XBest)]);
display(['The best fitness is: ', num2str(gBest)]);

subplot(1,1,1)
semilogy(His_Fit,'LineWidth',2,'Color','b')
hold on
semilogy(cg_curve,'LineWidth',2,'Color','r')
hold on
toc
